# Supplementary material for: Challenges and Prospects of Sensing Technology for the Promotion of Tele-Physiotherapy: A Narrative Review
Source: Sensors (Basel). 2024 Dec 24;25(1):16. doi: 10.3390/s25010016 (PMC11722622; doi:10.3390/s25010016)
Supplement: Supplementary file 1 [file sensors-25-00016-s001.zip]

Archive with 1 entries (1 files):
- sensors-3291340-supplementary.xlsx
