# Supplementary material for: Challenges and Prospects of Sensing Technology for the Promotion of Tele-Physiotherapy: A Narrative Review
Source: Sensors (Basel). 2024 Dec 24;25(1):16. doi: 10.3390/s25010016 (PMC11722622; doi:10.3390/s25010016)
Supplement: Supplementary file 1 [file sensors-25-00016-s001.zip › sensors-3291340-supplementary.xlsx]

## Sheet: table1
	Study and Year	Research Design	Patients(sample size;intervention,control)	Intervention	Control	mainoutcome and Result	Connecting / sensing devices
19	Jing Chen(2020)[19]	Randomized controlled trial	Stroke and Hemiplegia(n=26,26)	10 sessions/week, 60 minutes of OT and PT and 20 minutes of ETNS for each session	Rehabilitation training in the outpatient rehabilitation department	Compared to the CR group, the TR group showed significant improvement in FMA at the end of rehabilitation. ( p = 0.011)	Telemedicine Rehabilitation System
21	Shih, Hai-Jung Steffi(2022)[22]	Single cohort	PD patients with Hoehn and Yahr stage I-III(n=62)	The Engage-PD intervention :up to 5 personal coaching sessions delivered via telehealth, over a 3-month period.A minimum of 3 times/week and a total of 150 minutes.		recruitment: 62%, retention: 85%, . PA Improvement: d = 0.33, ESE: d = 1.20, Goal Performance: d = 1.63, Satisfaction: d = 1.70	Zoom
24	Edoardo Bianchini(2022)[24]	Prospective, open-label pilot study	PD patients with Hoehn and Yahr stage <3(n=23)	5 weeks telerehabilitation program consisting of a remote session with PT once weekly and at least two self-conducted sessions per week		Feasibility and Safety of Telerehabilitation – Dropout rate: 0%; 85% of patients reached acceptable adherence, 70% optimal adherence; no adverse events reported.	Salute Digitale;audio, video remote conference call interface
25	Alejandro García-Rudolph(2023)[25]	Matched Case-Control Study	Stroke (n=35,35)	3.5 hours/day rehabilitation 1) TeleNeuroFitness (TNF) : 60 minutes, group exercise 2) TeleNeuroRehab (TNR) : 30 minutes 3) TeleNeuroMov (TNM) : 15-minute exercise videos	Physical rehabilitation, training of ADL and respiratory management constitutes 3-4 hours of rehabilitation input daily.	FIM, BI - The groups showed no significant differences in gains, efficiency, or effectiveness using either FIM or BI.	Jitsi Meet, Zoom, Teams
26	Sefa Eldemir (2023)[26]	Randomized controlled trial	PD patients with Hoehn and Yahr stage I-III(n=15,15)	In-home training with video sessions and home exercises to improve balance, gait, and mobility 3 days/week for 6 weeks	Home exercises to improve balance, gait, and mobility 3 days/week for 6 weeks	Upper extremity motor functions (9-HPT, JHFT, grip strengths, pinch strengths, UPDRS-III): Significant group-by-time interactions were found for the 9-HPT, JHFT, grip strengths (p < 0.001), pinch strengths (p ≤ 0.015), and UPDRS-III (p = 0.007), favoring the TOCT-TR. The TOCT-TR improved upper extremity motor functions, ADL, and QoL in PwPD.
27	Elena BEANI(2023)[27]	Randomized controlled trial	Unilateral cerebral palsy(n=15,15)	Tele-UPCAT (Tele-monitored UPper Limb Children Action Observation Training) platform for home rehabilitation for 1 hour per day for 15 consecutive days	1-2/week interventions by PT or OT	Tele-UPCAT immediate and after effects; AHA: Significant improvement in AHA with an effect size of 1.99 (P = 0.021), sustained over the medium and long term.	Tele-UPCAT platform. / A sensorized toy and wearable sensors
28	Yokoyama(2023)[28]	Single-center prospective pilot study	Cardiovascular disease(n=9); three of them had undergone open-heart surgery, three had angina pectoris, and three had peripheral arterial disease.	20-40 minutes of aerobic exercise and body weight resistance training, lasting a total of 3 hours /session. 60-80 minutes Operators talked with patients via video call, providing information on various symptoms and guidance on disease management, including nutritional guidance.		Lack of remote biological signal monitoring; Peak VO₂: No issues with ECG waveforms (0%). Significant improvement in Peak VO₂ (19.5 mL/kg/min → 21.1 mL/kg/min, P = 0.01) and anoxic threshold (13.0 mL/kg/min → 15.1 mL/kg/min, P < 0.01) after 3 months.	Videoconference software system / NIPRO Heartline™; connected to blood pressure monitor and heart rate monitor via Bluetooth
29	Henrik Hansen(2020)[29]	Randomised multicentre trial	COPD(n=49,42)	3/week for 10 weeks, Pulmonary tele-rehabilitation ;via a videoconferencing software system, 35 minutes of exercise and 20 minutes of patient education/session	2/week for 10 weeks, The conventional outpatient hospital-based PR program; 35 minutes of exercise and 20 minutes of patient education/session	6 min walk distance (6MWD): No differences between groups in change of 6MWD after intervention (9.2 m, 95% CI: -6.6 to 24.9) or at 22 weeks follow-up (-5.3 m, 95% CI: -28.9 to 18.3).	Videoconference software system / Single touch screen
30	Racodon M(2023)[30]	Retrospective research	Ischemic heart disease, acute coronary syndrome, etc., (n=192)	10 face-to-face CRs and 10 home CRs Face-to-face CR; cycle ergometer, exercises Home CR; endurance training, strength training and stretching exercises, video conferencing 3 times a week	20 face-to-face CRs	Watts, METs, and Wall square test: All improved significantly (p<0.0001).	Videoconference software system
31	Ling Zhang(2022)[31]	Cohort study	COPD(n=174,46)	Home based pulmonary tele-rehabilitation under telemedicine system. The follow-up time was 12 weeks. ・PR-1; 1～4 weeks, 5～20times, 150~1200 min, n=31 ・PR-2; 4～8 weeks, 20 ～40times, 600~2400 min, n=23 ・PR-3; 8~12 weeks, 40~60, 1200~3600 min, n=40 ・PR-4; 12 weeks≦, 60times≦, 3600 min≦, n=34	Rehabilitation weeks < 1 week, rehabilitation times < 5, time<150 min, n=46)	6mwt: Cardiopulmonary capacity improved from 6.6 to 8.2 MET (p<0.0001). Lower extremity muscle strength improved from 75.1 to 105.7 seconds (p<0.0001). 6MWD significantly improved after 8 weeks.	Pulmonary tele-rehabilitation through the telemedicine system/ Monitoring HR and lung function
32	Monique Tabak(2014)[32]	Randomized controlled pilot trial	COPD(n=14,16)	Use of a tele-rehabilitation application with 3D accelerometer and smartphone at least 4 times/week for 4 weeks and regular rehabilitation	Regular rehabilitation	Activity level (steps/day) showed no significant change over time. Health status improvement was non-significant between groups (p=0.10), but significantly improved within the intervention group (p=0.05). The activity coach was used 108% of the prescribed time.	3D accelerometer connected to smart phone via bluetooth
33	Sang S Pak(2023)[33]	Single-center, parallel-group, randomized controlled trial	Patients with CSP(n=41,41)	Based on the results of the clinical assessment via video call, an 8-week telerehabilitation program was tailored to the participants' needs.A device with motion digitization was used to quantify movements and transfer them to a mobile app. Real-time biofeedback was provided during exercise, along with video and audio cues to guide participants.Physical therapists monitored the data.	Participants received face-to-face physical therapy, including exercises, manual therapy, education, and CBT, twice a week, 30 minutes per session, for 8 weeks.	Both groups showed significant improvements in function as measured by the QuickDASH, with no significant differences between groups (–1.8, 95% CI –13.5 to 9.8; P = 0.75).	Inertial motion tracker with digitization of movements for biofeedback
34	Nurten Gizem Tore(2023)[34]	Randomized controlled trial	Patients diagnosed with moderate/mild KOA(n=24,24)	3 times/week, 45-60 minutes/session, for 8 weeks. Real-time exercises were performed via videoconference with a physical therapist.	Pamphlets showing how to perform the exercises were distributed and instructions were given on how to perform each exercise.	Compared to the control group, the telerehabilitation group showed better scores on 30CST, IPAQ-SF, KOOS, QUIPA, treatment satisfaction, and EARS total scores and C subscales, as well as lower scores on NRS, HADS, TKS, and FSS. Statistically significant differences were found between the two groups in the B subscale of the EARS, but no significant differences were observed in the B subscale.	Zoom
35	Montse Nuevo(2022)[35]	Randomized controlled trial	Patients who underwent TKA(n=23,22)	For 4 weeks, a physical therapist used the ReHub® to adjust the range and speed of movement and performed exercises accordingly. In addition, PT visited 2-3 times per week.	Exercises were similar, but ReHub® was not used.	No significant differences were found between the groups in active or passive flexion range of motion (ROM) (p=0.535; 0.680). However, both groups showed ROM gains during the 4-week period, with final ROMs exceeding 100° in both groups.	ReHub®; Web platform, inertial motion sensor (IMU) incorporating accelerometer, gyroscope, and magnetometer
36	Villatoro-Luque FJ(2023)[36]	Single-blind, randomized controlled study	Nonspecific chronic low back pain (NCLBP)(n=36,35)	Received exercise instruction from a physical therapist and six exercises each week via instructional video on a computer platform.	Attended the clinic twice a week and received exercise instruction from a physical therapist	Statistically significant time-by-group interactions were found in the strength of left hip flexors, right hip extensors with extended knee, and left hip extensors. Additionally, pain during hip flexion in the supine position was significantly different for both right [F = 5.133; p = .027] and left [F = 4.731; p = .033] hips.
37	Gergüz Ç(2023)[37]	Randomized controlled trial	Junior tennis player(n=20,20)	2 days/week, 50 minutes/session, for 8 weeks, Yoga and training with remote rehabilitation	Continued tennis training and explained the importance of the core region	The yoga group showed significant improvements in core strength, stability, flexibility, balance (p < 0.001), and SF-36 scores for energy, mental well-being, social function, pain, and general health (p < 0.042).	Zoom
